# Supplementary material for: Endosymbiotic Bacterial Diversity of Corn Leaf Aphid, Rhopalosiphum maidis Fitch (Hemiptera: Aphididae) Associated with Maize Management Systems
Source: Microorganisms. 2022 Apr 30;10(5):939. doi: 10.3390/microorganisms10050939 (PMC9145372; doi:10.3390/microorganisms10050939)
Supplement: Supplementary file 1 [file microorganisms-10-00939-s001.zip]

Archive with 1 entries (1 files):
- microorganisms-1664363-supplementary.pdf
